# Supplementary material for: Prokaryotic Microbial Diversity and Community Assembly in Reclaimed Coastal Agricultural Soils
Source: Microorganisms. 2026 Jan 6;14(1):120. doi: 10.3390/microorganisms14010120 (PMC12843626; doi:10.3390/microorganisms14010120)
Supplement: Supplementary file 1 [file microorganisms-14-00120-s001.zip]

Archive with 1 entries (1 files):
- microorganisms-4048193-supplementary.pdf
